# Supplementary material for: ‘Nebbiolo’ genome assembly allows surveying the occurrence and functional implications of genomic structural variations in grapevines (Vitis vinifera L.)
Source: BMC Genomics. 2022 Feb 24;23:159. doi: 10.1186/s12864-022-08389-9 (PMC8867635; doi:10.1186/s12864-022-08389-9)
Supplement: Supplementary file 2 — Additional file 2. [file 12864_2022_8389_MOESM2_ESM.xlsx]

## Sheet: Legend
Table S1: 'Nebbiolo' hybrid assembly statistics.
Table S3: Functional enrichment analysis of the biological processes associated to 'Nebbiolo' private genes.
Table S6: Functional enrichment analysis of biological process for genes located in SVs occurring between 'Nebbiolo' haplotypes.

## Sheet: Table S1
	‘Nebbiolo’ hybrid assembly
Total assembly length (Mbp)	1201.74
Assembly N50 (Mbp)	2.52
Total scaffolds length (Mbp)	716.22
Number of scaffolds	219
Number of gaps	655
Gaps size (Mbp)	29.22
Contigs in scaffolds	874
Remaining contigs	4113
Remaining contigs total length (Mbp)	485.52
BUSCO statistics	C:96.7%, F:1.1%, M:2.2%
Num. genes	-
Perc. repetitive content	-

## Sheet: Table S3
GO-ID	p-value	corr p-value	Private genes in GO	Total genes in GO	GO Description
GO:0048544	3.2602e-08	1.2034e-05	38	166	recognition of pollen
GO:0009875	3.2602e-08	1.2034e-05	38	166	pollen-pistil interaction
GO:0008037	3.2602e-08	1.2034e-05	38	166	cell recognition
GO:0009856	4.579e-08	1.2034e-05	38	168	pollination
GO:0044706	4.579e-08	1.2034e-05	38	168	multi-multicellular organism process
GO:0019538	7.224e-08	1.582e-05	697	6747	protein metabolic process
GO:0006508	2.5053e-07	4.7029e-05	227	1875	proteolysis
GO:0007154	9.5117e-07	0.00015408	113	819	cell communication
GO:0051704	1.0554e-06	0.00015408	39	196	multi-organism process
GO:0071596	1.6595e-06	0.00021806	12	28	ubiquitin-dependent protein catabolic process via the N-end rule pathway
GO:0043161	4.1007e-06	0.00044903	14	40	proteasome-mediated ubiquitin-dependent protein catabolic process
GO:0010498	4.1007e-06	0.00044903	14	40	proteasomal protein catabolic process
GO:0032501	9.0869e-06	0.00091847	54	334	multicellular organismal process
GO:0022610	1.2444e-05	0.00092495	11	28	biological adhesion
GO:0007155	1.2444e-05	0.00092495	11	28	cell adhesion
GO:0051248	1.2671e-05	0.00092495	9	19	negative regulation of protein metabolic process
GO:0031400	1.2671e-05	0.00092495	9	19	negative regulation of protein modification process
GO:0032269	1.2671e-05	0.00092495	9	19	negative regulation of cellular protein metabolic process
GO:0009620	1.8143e-05	0.0011775	12	34	response to fungus
GO:0050832	1.8143e-05	0.0011775	12	34	defense response to fungus
GO:1904666	2.1506e-05	0.0011775	7	12	regulation of ubiquitin protein ligase activity
GO:0051438	2.1506e-05	0.0011775	7	12	regulation of ubiquitin-protein transferase activity
GO:0031396	2.1506e-05	0.0011775	7	12	regulation of protein ubiquitination
GO:1903320	2.1506e-05	0.0011775	7	12	regulation of protein modification by small protein conjugation or removal
GO:1901564	2.9326e-05	0.0012797	783	7969	organonitrogen compound metabolic process
GO:1904667	3.0629e-05	0.0012797	6	9	negative regulation of ubiquitin protein ligase activity
GO:0051348	3.0629e-05	0.0012797	6	9	negative regulation of transferase activity
GO:0051444	3.0629e-05	0.0012797	6	9	negative regulation of ubiquitin-protein transferase activity
GO:0031397	3.0629e-05	0.0012797	6	9	negative regulation of protein ubiquitination
GO:1903321	3.0629e-05	0.0012797	6	9	negative regulation of protein modification by small protein conjugation or removal
GO:0000003	3.1164e-05	0.0012797	43	257	reproduction
GO:0022414	3.1164e-05	0.0012797	43	257	reproductive process
GO:0035303	9.0731e-05	0.0035065	14	51	regulation of dephosphorylation
GO:0010921	9.0731e-05	0.0035065	14	51	regulation of phosphatase activity
GO:0043170	0.00010302	0.0038677	862	8922	macromolecule metabolic process
GO:0006801	0.0001357	0.004819	11	35	superoxide metabolic process
GO:0072593	0.0001357	0.004819	11	35	reactive oxygen species metabolic process
GO:0035304	0.00014768	0.0049756	13	47	regulation of protein dephosphorylation
GO:0043666	0.00014768	0.0049756	13	47	regulation of phosphoprotein phosphatase activity
GO:0043086	0.00024286	0.0077832	9	26	negative regulation of catalytic activity
GO:0044092	0.00024286	0.0077832	9	26	negative regulation of molecular function
GO:0032968	0.00026692	0.0079713	6	12	positive regulation of transcription elongation from RNA polymerase II promoter
GO:0045944	0.00026692	0.0079713	6	12	positive regulation of transcription by RNA polymerase II
GO:0034243	0.00026692	0.0079713	6	12	regulation of transcription elongation from RNA polymerase II promoter
GO:0032268	0.00033338	0.0097347	30	176	regulation of cellular protein metabolic process
GO:1900034	0.00048866	0.013959	5	9	regulation of cellular response to heat
GO:2000762	0.0005199	0.014535	8	23	regulation of phenylpropanoid metabolic process
GO:0051336	0.00057438	0.015724	14	60	regulation of hydrolase activity
GO:0051246	0.0010248	0.026279	30	188	regulation of protein metabolic process
GO:0022622	0.0010471	0.026279	9	31	root system development
GO:0048364	0.0010471	0.026279	9	31	root development
GO:0030243	0.001074	0.026279	38	257	cellulose metabolic process
GO:0030244	0.001074	0.026279	38	257	cellulose biosynthetic process
GO:0009073	0.0010925	0.026279	20	108	aromatic amino acid family biosynthetic process
GO:0006656	0.0011199	0.026279	7	20	phosphatidylcholine biosynthetic process
GO:0046470	0.0011199	0.026279	7	20	phosphatidylcholine metabolic process
GO:0032786	0.0011469	0.02644	6	15	positive regulation of DNA-templated transcription, elongation
GO:0031399	0.0014077	0.031893	21	118	regulation of protein modification process
GO:0016310	0.0017467	0.0389	320	3136	phosphorylation
GO:0006468	0.0018412	0.040323	295	2872	protein phosphorylation

## Sheet: Table S6
GO-ID	p-value	corr p-value	SVs genes in GO	Total genes in GO	GO Description
GO:0008152	1.0621e-08	5.8783e-06	1500	5335	metabolic process
GO:0043170	1.1658e-08	5.8783e-06	996	3399	macromolecule metabolic process
GO:0071704	1.2005e-08	5.8783e-06	1417	5012	organic substance metabolic process
GO:0044238	2.5167e-08	9.2426e-06	1351	4766	primary metabolic process
GO:0006807	2.9465e-07	8.6568e-05	1094	3816	nitrogen compound metabolic process
GO:0006508	1.4957e-06	0.00036619	236	702	proteolysis
GO:1901564	8.6929e-06	0.0018243	872	3031	organonitrogen compound metabolic process
GO:0044249	2.1755e-05	0.0039948	432	1421	cellular biosynthetic process
GO:0044237	3.009e-05	0.0048349	1083	3852	cellular metabolic process
GO:0019538	3.2913e-05	0.0048349	730	2522	protein metabolic process
GO:0006722	4.0322e-05	0.004859	9	10	triterpenoid metabolic process
GO:0016104	4.0322e-05	0.004859	9	10	triterpenoid biosynthetic process
GO:0009058	4.3e-05	0.004859	470	1568	biosynthetic process
GO:1901576	4.8993e-05	0.0051407	445	1479	organic substance biosynthetic process
GO:0015074	0.00012485	0.010909	27	54	DNA integration
GO:0051273	0.00012625	0.010909	37	82	beta-glucan metabolic process
GO:0051274	0.00012625	0.010909	37	82	beta-glucan biosynthetic process
GO:0009250	0.00013841	0.011296	40	91	glucan biosynthetic process
GO:0044042	0.00024352	0.017887	40	93	glucan metabolic process
GO:0006073	0.00024352	0.017887	40	93	cellular glucan metabolic process
GO:0044260	0.00030962	0.021658	712	2495	cellular macromolecule metabolic process
GO:0009987	0.00038043	0.024206	1631	6028	cellular process
GO:0005976	0.00039524	0.024206	47	116	polysaccharide metabolic process
GO:0000271	0.00041195	0.024206	43	104	polysaccharide biosynthetic process
GO:0033692	0.00041195	0.024206	43	104	cellular polysaccharide biosynthetic process
GO:0044264	0.00066531	0.03759	43	106	cellular polysaccharide metabolic process
GO:0044283	0.00070637	0.038432	92	264	small molecule biosynthetic process
GO:0006259	0.00074997	0.039347	81	228	DNA metabolic process
GO:0008299	0.00084218	0.041239	23	48	isoprenoid biosynthetic process
GO:0006720	0.00084218	0.041239	23	48	isoprenoid metabolic process
GO:0016051	0.0010725	0.049952	56	149	carbohydrate biosynthetic process
GO:0051304	0.0011705	0.049952	5	5	chromosome separation
GO:0051307	0.0011705	0.049952	5	5	meiotic chromosome separation
GO:0000712	0.0011705	0.049952	5	5	resolution of meiotic recombination intermediates
GO:0009059	0.0012241	0.049952	272	899	macromolecule biosynthetic process
GO:0034645	0.0012241	0.049952	272	899	cellular macromolecule biosynthetic process
